# Supplementary material for: Mixture of Synthetic Plant Volatiles Attracts More Stick Tea Thrips Dendrothrips minowai Priesner (Thysanoptera: Thripidae) and the Application as an Attractant in Tea Plantations
Source: Plants (Basel). 2024 Jul 15;13(14):1944. doi: 10.3390/plants13141944 (PMC11280358; doi:10.3390/plants13141944)
Supplement: Supplementary file 1 [file plants-13-01944-s001.zip]

Archive with 1 entries (1 files):
- plants-3047951-supplementary.pdf
